# Supplementary material for: NKX2-1 New Mutation Associated With Myoclonus, Dystonia, and Pituitary Involvement
Source: Front Genet. 2018 Aug 22;9:335. doi: 10.3389/fgene.2018.00335 (PMC6113386; doi:10.3389/fgene.2018.00335)
Supplement: Supplementary Table 1 — Genes represented on commercial dystonia panels. [file Table_1.XLSX]

## Sheet: Munka1
Dystonia panel (Accessed through internet on 14/05/2018)	Invitae https://www.invitae.com/en/physician/tests/03351/	Blueprint Genetics https://blueprintgenetics.com/tests/panels/neurology/dystonia-panel/	Knight Diagnostic Laboratories https://www.ohsu.edu/custom/knight-diagnostic-labs/home/test-details?id=Dystonia+Panel	MGZ Medical Genetic Center https://www.mgz-muenchen.com/multi-gene-panels/panel/dystonia-dyskinesia-comprehensive-panel-37-genes.html	Aspere Biogene https://www.asperbio.com/asper-neurogenetics/dystonia/NGS-panel	Fulgent Genetics https://www.fulgentgenetics.com/Dystonia-Dyskinesia	MNG Laboratories https://mnglabs.com/individual-test-page/?q=1274	CeGaT https://www.cegat.de/en/diagnostics/diagnostic-panels/neurodegenerative-diseases/#toggle-id-10	CGC Genetics http://www.cgcgenetics.com/en/by-specialty/3639	Centogene https://www.centogene.com/centogene/centogene-test-catalogue-detail.php?test=NGS&ID=c4747f54&search=Panel	University of Chicago Genetic Services Laboratories - http://dnatesting.uchicago.edu/tests/dystonia-exome-panel
	ANO3	ADCY5	ADAR	ACY1	ACTB	ANO3	AARS	ADAR	ACTB	ADCY5	AARS
	ATP1A3	ANO3	AFG3L2	ADCY5	ADCY5	ATP1A3	AARS2	ADCY5	ANO3	ANO3	AARS2
	CIZ1	ATP1A3	AP1S2	ANO3	ANO3	CACNA1B	ABCD1	ANO3	ARSA	ARSA	ACY1
	DRD2	BCAP31*	APTX	ATM	ARSA	CIZ1	ACOX1	ATM	ATM	ATM	ADAR
	GCH1	DCAF17	ARSA	ATP13A2	ATM	COL6A3	ACTB	ATP1A3	ATP1A3	ATP1A3	ADCK3
	GNAL	FA2H	ARX	ATP1A3	ATP1A3	DRD2	ADAR	ATP7B	ATP7B	ATP7B	ADCY5
	HPCA	GCH1	ATM	CACNA1B	ATP7B	DRD5	ADCY5	BCAP31	AUH	CACNA1B	AFG3L2
	KCTD17	GNAL	ATP13A2	CIZ1	CACNA1B	GCH1	ADD3	CACNA1B	BCAP31	CIZ1	ALS2
	PARK2	KMT2B	ATP1A2	COL6A3	CIZ1	GNAL	ADH1C	CIZ1	CACNA1B	COL6A3	ANO3
	PNKD	PDGFB	ATP1A3	DLAT	COL6A3	HPCA	AFG3L2	COL6A3	COL6A3	GCDH	APTX
	PRKRA	PDGFRB	ATP7B	GCDH	DRD2	KCTD17	ALDH6A1	DDC	DDC	GCH1	ARSA
	PRRT2	PNKD	AUH	GCH1	GCDH	PNKD	ALS2	DNAJC12	DRD2	GNAL	ARX
	SGCE	PRKRA	C19orf12	GNAL	GCH1	PRKN	AP1S2	FA2H	FTL	HPCA	ATM
	SLC2A1	PRRT2	CACNA1A	HPCA	GNAL	PRKRA	AP3B2	FTL	GCDH	KCNMA1	ATP13A2
	SLC6A3	SGCE	CHMP2B	KCNMA1	GNAO1	PRRT2	AP3D1	GCDH	GCH1	KCTD17	ATP1A2
	SPR	SLC2A1	CP	KCTD17	HPCA	SCP2	AP4B1	GCH1	GNAL	PANK2	ATP1A3
	TH	SPR	CYP27A1	MR1	KCNMA1	SGCE	APTX	GNAL	HEXA	PARK2	ATP7B
	THAP1	TH	DCAF17	PDHA1	KCTD17	SLC2A1	ARSA	HPCA	HPCA	PLA2G6	AUH
	TOR1A	THAP1	DDC	PDHX	PANK2	SLC6A3	ARX	KCNMA1	KCNMA1	PNKD	BCAP31
	TOR1AIP1	TOR1A	DLAT	PLA2G6	PLA2G6	SPR	ATM	KMT2B	KCTD17	PRKRA	BCS1L
	TUBB4A		DRD2	PNKD	PNKD	TAF1	ATP13A2	MECR	MECP2	PRRT2	BSCL2
			DRD5	PRKRA	PRKN (PARK2)	TH	ATP1A2	PANK2	MR1	RELN	C19orf12
			EARS2	PRRT2	PRKRA	THAP1	ATP1A3	PLA2G6	NPC1	SGCE	CBS
			ERCC6	RELN	PRRT2	TOR1A	ATP7B	PNKD	NPC2	SLC2A1	CLN3
			FA2H	SCN8A	RELN	TUBB4A	ATXN2	PRKRA	PANK2	SLC6A3	CLN5
			FASTKD2	SGCE	SGCE		ATXN3	PRRT2	PARK2	SPR	CLN6
			FBXO7	SLC16A2	SLC2A1		AUH	SCN8A	PLA2G6	TH	CLN8
			FOXG1	SLC2A1	SLC6A3		B4GALNT1	SGCE	PNKD	THAP1	CLPB
			FOXRED1	SLC30A10	SLC25A1		BCL11B	SLC19A3	PRKRA	TIMM8A	COASY
			GAMT	SLC6A3	SLC30A10		BCS1L	SLC2A1	PRRT2	TOR1A	COL4A1
			GCDH	SPR	SLC39A14		BICD2	SLC30A10	SGCE	TUBB4A	COX10
			GCH1	SUCLA2	SPR		BSCL2	SLC39A14	SLC2A1		COX15
			HPRT1	TAF1	TAF1		C19orf12	SLC6A3	SLC30A10		COX20
			KCNQ2	TH	TBCE		CACNA1A	SPR	SLC6A3		CP
			L2HGDH	THAP1	TH		CACNA1B	TH	SMPD1		CSF1R
			MAT1A	TOR1A	THAP1		CARS2	THAP1	SPR		CTSD
			MCOLN1	TUBB4A	TIMM8A		CHMP2B	TOR1A	TAF1		CTSF
			MMADHC		TOR1A		CIT	TUBB4A	TH		CYP27A1
			MPV17		TUBB4A		COASY	VAC14	THAP1		DCAF17
			MR1				COL4A1	VPS13A	TIMM8A		DDC
			NPC2				COL6A3		TOR1A		DLAT
			PANK2				COQ9		TUBB4A		DNAJC12
			PARK2				COX10		VPS13A		DNAJC5
			PDHX				COX15				DNAJC6
			PINK1				CP				EARS2
			PLP1				CYP27A1				ECHS1
			PNKD				DCAF17				FA2H
			PRRT2				DDC				FBXO7
			PSEN1				DLAT				FOXG1
			PTEN				DLD				FOXRED1
			PTS				DNAJC12				FTL
			QDPR				DNAJC6				FUCA1
			RNASEH2A				DPYS				GAMT
			RNASEH2B				DRD5				GCDH
			RNASEH2C				DYNC1H1				GCH1
			SAMHD1				EARS2				GLB1
			SCP2				ECHS1				GM2A
			SDHAF1				ERCC6				GNAL
			SGCE				ERCC8				GNAO1
			SLC19A3				FA2H				GNB1
			SLC20A2				FASTKD2				GRN
			SLC2A1				FBXL4				HACE1
			SLC46A1				FBXO7				HEPACAM
			SLC6A3				FOXG1				HEXA
			SPR				FOXRED1				HIVEP2
			SUCLA2				FRRS1L				HPCA
			SUOX				FTL				HPRT1
			TAF1				GAMT				HTRA2
			TH				GBA				IFIH1
			THAP1				GCDH				KCTD17
			TIMM8A				GCH1				KMT2B
			TOR1A				GJA1				L2HGDH
			TPK1				GJC2				LIPT1
			TREM2				GLB1				LRPPRC
			TREX1				GM2A				MCEE
			VPS13A				GNAO1				MDH2
			WDR45				GRIK2				MECP2
							GTF2H5				MECR
							HNRNPH2				MFSD8
							HPRT1				MICU1
							HTRA2				MLC1
							HTT				MMAA
							IFIH1				MMAB
							KCNMA1				MMADHC
							KCNQ2				MUT
							KMT2B				NDUFA10
							L2HGDH				NDUFA12
							MAPT				NDUFA2
							MARS2				NDUFA9
							MAT1A				NDUFAF2
							MCOLN1				NDUFAF5
							MDH2				NDUFAF6
							MECP2				NDUFS1
							MECR				NDUFS2
							MICU1				NDUFS3
							MMADHC				NDUFS4
							MPV17				NDUFS7
							MRE11A				NDUFS8
							MTO1				NDUFV1
							NDUFA10				NKX2-1
							NDUFA12				NPC1
							NDUFA2				NPC2
							NDUFA9				NUP62
							NDUFAF2				PANK2
							NDUFAF6				PARK7
							NDUFS3				PDGFB
							NDUFS4				PDGFRB
							NDUFS7				PDHA1
							NDUFS8				PDHX
							NPC1				PINK1
							NPC2				PLA2G6
							OCLN				PLP1
							PAH				PNKD
							PANK2				PNKP
							PARK2				POLG
							PDGFB				PPT1
							PDGFRB				PRKN
							PDHA1				PRKRA
							PDHX				PRRT2
							PINK1				PSEN1
							PLA2G6				PTS
							PLEKHG2				QDPR
							PLP1				RNASEH2A
							PNKD				RNASEH2B
							PNKP				RNASEH2C
							PNPT1				SAMHD1
							POLR3A				SCN8A
							PPP2R2B				SCP2
							PRKCG				SDHA
							PRKRA				SDHAF1
							PRRT2				SERAC1
							PSEN1				SGCE
							PSMB8				SLC16A2
							PTEN				SLC19A3
							PTS				SLC20A2
							QDPR				SLC2A1
							RLIM				SLC30A10
							RNASEH1				SLC39A14
							RNASEH2A				SLC6A3
							RNASEH2B				SLC6A8
							RNASEH2C				SPR
							SAMHD1				SQSTM1
							SCP2				STXBP1
							SDHA				SUCLA2
							SDHAF1				SUOX
							SDHD				SURF1
							SERAC1				SYNJ1
							SETX				TACO1
							SGCE				TAF1
							SLC19A3				TBC1D24
							SLC20A2				TBCD
							SLC2A1				TH
							SLC30A10				THAP1
							SLC39A14				TIMM8A
							SLC46A1				TOR1A
							SLC6A3				TOR1AIP1
							SLC6A8				TPI1
							SNCA				TPK1
							SNORD118				TPP1
							SPR				TREX1
							SQSTM1				TTC19
							SUCLA2				TUBB4A
							SUOX				UBA5
							SURF1				UQCRQ
							SYNJ1				VAC14
							TAF1				VPS13A
							TBC1D24				VPS35
							TBP				WDR45
							TELO2				XK
							TH				XPR1
							THAP1				ACER3
							TIMM8A				SCN1A
							TOR1A				WARS2
							TPI1
							TPK1
							TREM2
							TREX1
							TSEN2
							TSFM
							TTC19
							TUBB4A
							TYROBP
							UBA5
							UBQLN2
							UQCRQ
							VAC14
							VAMP1
							VCP
							VPS37A
							WDR45
							ZC4H2
							ZNF592

## Sheet: Munka4
ADCY5	ANO3	ARSA	ATM	ATP1A3	ATP7B	CACNA1B	CIZ1	COL6A3	GCDH	GCH1	GNAL	HPCA	KCNMA1	KCTD17	PANK2	PARK2	PLA2G6	PNKD	PRKRA	PRRT2	RELN	SGCE	SLC2A1	SLC6A3	SPR	TH	THAP1	TIMM8A	TOR1A	TUBB4A
